# Supplementary material for: Comparison of Peripheral Blood Regulatory T Cells and Functional Subsets Between Ocular and Generalized Myasthenia Gravis
Source: Front Med (Lausanne). 2022 Jun 9;9:851808. doi: 10.3389/fmed.2022.851808 (PMC9218215; doi:10.3389/fmed.2022.851808)
Supplement: Supplementary file 1 [file Data_Sheet_1.XLS]

## Sheet: Sheet1
group	age	sex	CD3CD4	CD4Cd25	CD25Foxp3	rTreg	nsTreg	aTreg
1	43	0	16.1	12.3	3.9	11.1	63.3	15
1	46	0	15	17.6	6.3	4.9	62.6	24
1	42	0	10.1	24	7.3	9.6	62.5	16.3
1	22	1	15.3	10.2	5.6	6.1	46.1	30.9
1	25	1	16.7	25.5	7.2	4.9	52.8	35.2
1	31	1	9.2	24.8	4.1	4.7	51.9	32.1
1	45	0	22.3	19.6	5.4	12.1	59.8	14
1	59	0	19.5	12.6	9.8	5.7	47.1	32.1
1	64	1	24.8	10.6	6.5	17.4	44.1	22.1
1	39	0	21.1	16.7	5.7	10.6	52	27.7
1	56	1	15.8	14.6	6.4	9.5	33.9	27.6
1	50	0	14	18.2	7.6	6.8	64.8	26.4
1	47	0	18.1	15.2	3.1	11.7	64.1	11
1	44	1	14.4	11.9	4.4	17	55.1	18.1
1	40	1	8.2	21.3	4.2	13.4	38.7	25
1	33	1	20.1	9.4	4.5	7.9	73.3	13.4
1	60	1	14.1	21.9	3.5	6.6	47.6	37.3
1	37	0	18.6	23.5	3.8	11.1	45.4	30.3
1	48	1	7.4	19.7	6.9	15	58.8	18.9
2	30	1	18.9	7.3	4.7	10.8	60.5	13.6
2	31	0	21.3	10.1	6.2	3.2	62.8	23.6
2	39	1	20.7	10	4.4	10	51.7	17.1
2	40	1	23.3	18.5	3.9	11.3	69.4	10.8
2	48	1	21.6	7.5	4.6	8.6	73.9	9.2
2	45	0	13.3	7.6	6.1	7.8	68.2	10.7
2	32	0	15	11.6	4.5	9	66.2	13.2
2	69	0	22.1	18.4	3.8	4	62.9	26
2	63	1	25.9	14.3	2.6	9.9	69.1	11.7
2	53	1	26.6	6.3	5.9	3.4	57.2	27.3
2	57	1	17.9	13.4	3.5	6.2	59.6	21.8
2	46	1	14.5	13	3.7	6	75.4	15.9
2	49	0	11.6	8.4	2.4	5.7	77.5	8.2
2	65	0	17.5	18.4	4.4	5.9	56.6	20.4
2	60	1	16.9	16.4	3.5	2.9	61.7	29.7
2	28	0	23.1	12.9	3.9	9.6	62.7	14.6
2	25	0	21.9	19.4	4.6	5.3	62.6	25.1
2	50	1	18.8	14.5	5.1	6.2	72.4	10.4
3	25	0	26.6	17.5	5.2	5.5	61	8.3
3	35	0	31.5	6.6	4.7	5.4	64	18.1
3	21	1	22.7	16.2	5.8	10.4	74.9	5.9
3	57	1	24.7	8.2	4.1	5.8	67.3	17
3	49	0	27.8	7.2	2.8	9.2	75.4	10.5
3	60	0	33.1	17	2.4	3.3	79.6	7.4
3	45	1	27.7	13.4	2.5	6.1	87.8	1.6
3	67	1	17.1	15.6	1.3	5.2	81	9.8
3	41	1	19.9	11.4	1.4	5.2	84.1	10.1
3	35	0	27.9	8	1.3	5	74.7	6.2
3	37	0	26.9	19.4	2.1	8.1	77.9	7.2
3	40	1	23.1	4.5	3.3	7.4	83.3	6
3	48	1	15.9	6.3	1.2	3.8	73.6	16.9
3	41	0	19	9.2	2.3	5.9	69.2	15.4
3	32	1	27.2	4.6	2.1	2.8	65.2	10
3	58	0	13.8	15	4.3	4.4	62.9	18.3
3	50	1	18.7	8.4	3.2	5.1	72.9	10.4
3	32	0	14.6	10.2	4.2	10	63.7	11.3
3	58	1	21.3	11.8	3.9	5.8	84.6	4.1
3	46	1	11.4	10.1	4.7	4.6	81.2	6.2
3	32	0	14	8.2	3.8	7.5	76.8	9.3
