# Supplementary material for: Comparison of Peripheral Blood Regulatory T Cells and Functional Subsets Between Ocular and Generalized Myasthenia Gravis
Source: Front Med (Lausanne). 2022 Jun 9;9:851808. doi: 10.3389/fmed.2022.851808 (PMC9218215; doi:10.3389/fmed.2022.851808)
Supplement: Supplementary file 3 [file Data_Sheet_3.XLS]

## Sheet: Sheet1
GET DATA
/TYPE=XLS
/FILE='C:\Users\10622\Desktop\Treg细胞\数据\source data.xls'
/SHEET=name 'Sheet1'
/CELLRANGE=full
/READNAMES=on
/ASSUMEDSTRWIDTH=32767.
EXECUTE.
DATASET NAME 数据集1 WINDOW=FRONT.
EXAMINE VARIABLES=age BY group
/PLOT BOXPLOT NPPLOT
/COMPARE GROUPS
/STATISTICS NONE
/CINTERVAL 95
/MISSING LISTWISE
/NOTOTAL.
浏览
附注
创建的输出		16-1月-2022 21时58分26秒
注释
输入	活动的数据集	数据集1
	过滤器	<none>
	权重	<none>
	拆分文件	<none>
	工作数据文件中的 N 行	58
缺失值处理	对缺失的定义	用户为因变量定义的缺失值作为缺失对待。
	使用的案例	统计量的计算基于这样的案例，此类案例针对用到的任何因变量或因子均不包含缺失值。
语法		EXAMINE VARIABLES=age BY group /PLOT BOXPLOT NPPLOT /COMPARE GROUPS /STATISTICS NONE /CINTERVAL 95 /MISSING LISTWISE /NOTOTAL.
资源	处理器时间	00 00:00:01.610
	已用时间	00 00:00:01.099
[数据集1]
group
案例处理摘要
	group	案例
		有效		缺失		合计
		N	百分比	N	百分比	N	百分比
age	HC group	19	1	0	0	19	1
	oMG group	18	1	0	0	18	1
	gMG group	21	1	0	0	21	1
正态性检验
	group	Kolmogorov-Smirnova			Shapiro-Wilk
		统计量	df	Sig.	统计量	df	Sig.
age	HC group	0.0904725	19	.200*	0.978522	19	0.92386
	oMG group	0.129691	18	.200*	0.959126	18	0.584852
	gMG group	0.107315	21	.200*	0.976149	21	0.861211
a. Lilliefors 显著水平修正 *. 这是真实显著水平的下限。
age
正态 Q-Q 图
反趋势正态 Q-Q 图
ONEWAY age BY group
/STATISTICS DESCRIPTIVES HOMOGENEITY WELCH
/PLOT MEANS
/MISSING ANALYSIS
/POSTHOC=TUKEY GH ALPHA(0.05).
单向
附注
创建的输出		16-1月-2022 21时58分55秒
注释
输入	活动的数据集	数据集1
	过滤器	<none>
	权重	<none>
	拆分文件	<none>
	工作数据文件中的 N 行	58
缺失值处理	缺失定义	用户定义的缺失值以缺失对待。
	使用的案例	每个分析的统计量都基于对于该分析中的任意变量都没有缺失数据的案例。
语法		ONEWAY age BY group /STATISTICS DESCRIPTIVES HOMOGENEITY WELCH /PLOT MEANS /MISSING ANALYSIS /POSTHOC=TUKEY GH ALPHA(0.05).
资源	处理器时间	00 00:00:00.125
	已用时间	00 00:00:00.131
[数据集1]
描述
age
	N	均值	标准差	标准误	均值的 95% 置信区间		极小值	极大值
					下限	上限
HC group	19	43.7368	11.3522	2.60436	38.2653	49.2084	22	64
oMG group	18	46.1111	13.5077	3.18379	39.3939	52.8283	25	69
gMG group	21	43.2857	12.2153	2.6656	37.7254	48.8461	21	67
总数	58	44.3103	12.2061	1.60274	41.1009	47.5198	21	69
方差齐性检验
age
Levene 统计量	df1	df2	显著性
0.550139	2	55	0.580011
ANOVA
age
	平方和	df	均方	F	显著性
组间	86.6661	2	43.333	0.283534	0.754211
组内	8405.75	55	152.832
总数	8492.41	57
均值相等性的键壮性检验
age
	统计量a	df1	df2	显著性
Welch	0.250066	2	35.959	0.780093
a. 渐近 F 分布。
在此之后检验
多重比较
因变量:age
	(I) group	(J) group	均值差 (I-J)	标准误	显著性	95% 置信区间
						下限	上限
Tukey HSD	HC group	oMG group	-2.37427	4.06626	0.829287	-12.1689	7.42033
		gMG group	0.451128	3.91427	0.992705	-8.97737	9.87962
	oMG group	HC group	2.37427	4.06626	0.829287	-7.42033	12.1689
		gMG group	2.8254	3.97094	0.757746	-6.73961	12.3904
	gMG group	HC group	-0.451128	3.91427	0.992705	-9.87962	8.97737
		oMG group	-2.8254	3.97094	0.757746	-12.3904	6.73961
Games-Howell	HC group	oMG group	-2.37427	4.1133	0.833141	-12.4634	7.71488
		gMG group	0.451128	3.72668	0.991955	-8.63791	9.54017
	oMG group	HC group	2.37427	4.1133	0.833141	-7.71488	12.4634
		gMG group	2.8254	4.15235	0.776355	-7.34045	12.9912
	gMG group	HC group	-0.451128	3.72668	0.991955	-9.54017	8.63791
		oMG group	-2.8254	4.15235	0.776355	-12.9912	7.34045
同类子集
age
	group	N	alpha = 0.05 的子集
			1
Tukey HSDa,b	gMG group	21	43.2857
	HC group	19	43.7368
	oMG group	18	46.1111
	显著性		0.759148
将显示同类子集中的组均值。
a. 将使用调和均值样本大小 = 19.255。 b. 组大小不相等。将使用组大小的调和均值。将不保证 I 类错误级别。
均值图
EXAMINE VARIABLES=CD3CD4 BY group
/PLOT BOXPLOT NPPLOT
/COMPARE GROUPS
/STATISTICS NONE
/CINTERVAL 95
/MISSING LISTWISE
/NOTOTAL.
浏览
附注
创建的输出		16-1月-2022 21时59分13秒
注释
输入	活动的数据集	数据集1
	过滤器	<none>
	权重	<none>
	拆分文件	<none>
	工作数据文件中的 N 行	58
缺失值处理	对缺失的定义	用户为因变量定义的缺失值作为缺失对待。
	使用的案例	统计量的计算基于这样的案例，此类案例针对用到的任何因变量或因子均不包含缺失值。
语法		EXAMINE VARIABLES=CD3CD4 BY group /PLOT BOXPLOT NPPLOT /COMPARE GROUPS /STATISTICS NONE /CINTERVAL 95 /MISSING LISTWISE /NOTOTAL.
资源	处理器时间	00 00:00:00.782
	已用时间	00 00:00:00.750
[数据集1]
group
案例处理摘要
	group	案例
		有效		缺失		合计
		N	百分比	N	百分比	N	百分比
CD3CD4	HC group	19	1	0	0	19	1
	oMG group	18	1	0	0	18	1
	gMG group	21	1	0	0	21	1
正态性检验
	group	Kolmogorov-Smirnova			Shapiro-Wilk
		统计量	df	Sig.	统计量	df	Sig.
CD3CD4	HC group	0.140201	19	.200*	0.971111	19	0.798452
	oMG group	0.112817	18	.200*	0.976162	18	0.902104
	gMG group	0.143547	21	.200*	0.959159	21	0.499338
a. Lilliefors 显著水平修正 *. 这是真实显著水平的下限。
CD3CD4
正态 Q-Q 图
反趋势正态 Q-Q 图
ONEWAY CD3CD4 BY group
/STATISTICS DESCRIPTIVES HOMOGENEITY WELCH
/PLOT MEANS
/MISSING ANALYSIS
/POSTHOC=TUKEY GH ALPHA(0.05).
单向
附注
创建的输出		16-1月-2022 21时59分20秒
注释
输入	活动的数据集	数据集1
	过滤器	<none>
	权重	<none>
	拆分文件	<none>
	工作数据文件中的 N 行	58
缺失值处理	缺失定义	用户定义的缺失值以缺失对待。
	使用的案例	每个分析的统计量都基于对于该分析中的任意变量都没有缺失数据的案例。
语法		ONEWAY CD3CD4 BY group /STATISTICS DESCRIPTIVES HOMOGENEITY WELCH /PLOT MEANS /MISSING ANALYSIS /POSTHOC=TUKEY GH ALPHA(0.05).
资源	处理器时间	00 00:00:00.125
	已用时间	00 00:00:00.125
[数据集1]
描述
CD3CD4
	N	均值	标准差	标准误	均值的 95% 置信区间		极小值	极大值
					下限	上限
HC group	19	15.8316	4.77773	1.09609	13.5288	18.1344	7.4	24.8
oMG group	18	19.4944	4.20538	0.991219	17.4032	21.5857	11.6	26.6
gMG group	21	22.1381	6.24327	1.36239	19.2962	24.98	11.4	33.1
总数	58	19.2517	5.75732	0.755973	17.7379	20.7655	7.4	33.1
方差齐性检验
CD3CD4
Levene 统计量	df1	df2	显著性
2.62222	2	55	0.0817068
ANOVA
CD3CD4
	平方和	df	均方	F	显著性
组间	398.265	2	199.132	7.3451	0.00148851
组内	1491.1	55	27.1109
总数	1889.36	57
均值相等性的键壮性检验
CD3CD4
	统计量a	df1	df2	显著性
Welch	6.79016	2	36.5526	0.00310746
a. 渐近 F 分布。
在此之后检验
多重比较
因变量:CD3CD4
	(I) group	(J) group	均值差 (I-J)	标准误	显著性	95% 置信区间
						下限	上限
Tukey HSD	HC group	oMG group	-3.66287	1.71262	0.0913646	-7.78813	0.462399
		gMG group	-6.3065*	1.6486	0.000965316	-10.2776	-2.33545
	oMG group	HC group	3.66287	1.71262	0.0913646	-0.462399	7.78813
		gMG group	-2.64365	1.67247	0.262495	-6.67222	1.38491
	gMG group	HC group	6.3065*	1.6486	0.000965316	2.33545	10.2776
		oMG group	2.64365	1.67247	0.262495	-1.38491	6.67222
Games-Howell	HC group	oMG group	-3.6629*	1.47781	0.0466728	-7.28029	-0.0454431
		gMG group	-6.3065*	1.74858	0.00256107	-10.5755	-2.03754
	oMG group	HC group	3.6629*	1.47781	0.0466728	0.0454431	7.28029
		gMG group	-2.64365	1.68482	0.272165	-6.76595	1.47865
	gMG group	HC group	6.3065*	1.74858	0.00256107	2.03754	10.5755
		oMG group	2.64365	1.68482	0.272165	-1.47865	6.76595
*. 均值差的显著性水平为 0.05。
同类子集
CD3CD4
	group	N	alpha = 0.05 的子集
			1	2
Tukey HSDa,b	HC group	19	15.8316
	oMG group	18	19.4944	19.4944
	gMG group	21		22.1381
	显著性		0.0831402	0.264792
将显示同类子集中的组均值。
a. 将使用调和均值样本大小 = 19.255。 b. 组大小不相等。将使用组大小的调和均值。将不保证 I 类错误级别。
均值图
EXAMINE VARIABLES=CD4Cd25 BY group
/PLOT BOXPLOT NPPLOT
/COMPARE GROUPS
/STATISTICS NONE
/CINTERVAL 95
/MISSING LISTWISE
/NOTOTAL.
浏览
附注
创建的输出		16-1月-2022 21时59分36秒
注释
输入	活动的数据集	数据集1
	过滤器	<none>
	权重	<none>
	拆分文件	<none>
	工作数据文件中的 N 行	58
缺失值处理	对缺失的定义	用户为因变量定义的缺失值作为缺失对待。
	使用的案例	统计量的计算基于这样的案例，此类案例针对用到的任何因变量或因子均不包含缺失值。
语法		EXAMINE VARIABLES=CD4Cd25 BY group /PLOT BOXPLOT NPPLOT /COMPARE GROUPS /STATISTICS NONE /CINTERVAL 95 /MISSING LISTWISE /NOTOTAL.
资源	处理器时间	00 00:00:00.750
	已用时间	00 00:00:00.729
[数据集1]
group
案例处理摘要
	group	案例
		有效		缺失		合计
		N	百分比	N	百分比	N	百分比
CD4Cd25	HC group	19	1	0	0	19	1
	oMG group	18	1	0	0	18	1
	gMG group	21	1	0	0	21	1
正态性检验
	group	Kolmogorov-Smirnova			Shapiro-Wilk
		统计量	df	Sig.	统计量	df	Sig.
CD4Cd25	HC group	0.131473	19	.200*	0.942482	19	0.292139
	oMG group	0.128871	18	.200*	0.929913	18	0.193507
	gMG group	0.141438	21	.200*	0.942624	21	0.245444
a. Lilliefors 显著水平修正 *. 这是真实显著水平的下限。
CD4Cd25
正态 Q-Q 图
反趋势正态 Q-Q 图
ONEWAY CD4Cd25 BY group
/STATISTICS DESCRIPTIVES HOMOGENEITY WELCH
/PLOT MEANS
/MISSING ANALYSIS
/POSTHOC=TUKEY GH ALPHA(0.05).
单向
附注
创建的输出		16-1月-2022 21时59分43秒
注释
输入	活动的数据集	数据集1
	过滤器	<none>
	权重	<none>
	拆分文件	<none>
	工作数据文件中的 N 行	58
缺失值处理	缺失定义	用户定义的缺失值以缺失对待。
	使用的案例	每个分析的统计量都基于对于该分析中的任意变量都没有缺失数据的案例。
语法		ONEWAY CD4Cd25 BY group /STATISTICS DESCRIPTIVES HOMOGENEITY WELCH /PLOT MEANS /MISSING ANALYSIS /POSTHOC=TUKEY GH ALPHA(0.05).
资源	处理器时间	00 00:00:00.125
	已用时间	00 00:00:00.130
[数据集1]
描述
CD4Cd25
	N	均值	标准差	标准误	均值的 95% 置信区间		极小值	极大值
					下限	上限
HC group	19	17.3474	5.28051	1.21143	14.8022	19.8925	9.4	25.5
oMG group	18	12.6667	4.34213	1.02345	10.5074	14.826	6.3	19.4
gMG group	21	10.8952	4.44167	0.969253	8.87341	12.9171	4.5	19.4
总数	58	13.5586	5.3852	0.707111	12.1427	14.9746	4.5	25.5
方差齐性检验
CD4Cd25
Levene 统计量	df1	df2	显著性
0.759423	2	55	0.472779
ANOVA
CD4Cd25
	平方和	df	均方	F	显著性
组间	436.024	2	218.012	9.85266	0.000220195
组内	1217	55	22.1272
总数	1653.02	57
均值相等性的键壮性检验
CD4Cd25
	统计量a	df1	df2	显著性
Welch	8.65956	2	36.0392	0.00084913
a. 渐近 F 分布。
在此之后检验
多重比较
因变量:CD4Cd25
	(I) group	(J) group	均值差 (I-J)	标准误	显著性	95% 置信区间
						下限	上限
Tukey HSD	HC group	oMG group	4.6807*	1.54722	0.0103791	0.953841	8.40756
		gMG group	6.4521*	1.48938	0.000184515	2.86457	10.0397
	oMG group	HC group	-4.6807*	1.54722	0.0103791	-8.40756	-0.953841
		gMG group	1.77143	1.51095	0.47453	-1.86807	5.41093
	gMG group	HC group	-6.4521*	1.48938	0.000184515	-10.0397	-2.86457
		oMG group	-1.77143	1.51095	0.47453	-5.41093	1.86807
Games-Howell	HC group	oMG group	4.6807*	1.58588	0.0152526	0.796347	8.56506
		gMG group	6.4521*	1.55146	0.000556026	2.65705	10.2472
	oMG group	HC group	-4.6807*	1.58588	0.0152526	-8.56506	-0.796347
		gMG group	1.77143	1.40958	0.428371	-1.67266	5.21552
	gMG group	HC group	-6.4521*	1.55146	0.000556026	-10.2472	-2.65705
		oMG group	-1.77143	1.40958	0.428371	-5.21552	1.67266
*. 均值差的显著性水平为 0.05。
同类子集
CD4Cd25
	group	N	alpha = 0.05 的子集
			1	2
Tukey HSDa,b	gMG group	21	10.8952
	oMG group	18	12.6667
	HC group	19		17.3474
	显著性		0.476868	1
将显示同类子集中的组均值。
a. 将使用调和均值样本大小 = 19.255。 b. 组大小不相等。将使用组大小的调和均值。将不保证 I 类错误级别。
均值图
EXAMINE VARIABLES=CD25Foxp3 BY group
/PLOT BOXPLOT NPPLOT
/COMPARE GROUPS
/STATISTICS NONE
/CINTERVAL 95
/MISSING LISTWISE
/NOTOTAL.
浏览
附注
创建的输出		16-1月-2022 21时59分59秒
注释
输入	活动的数据集	数据集1
	过滤器	<none>
	权重	<none>
	拆分文件	<none>
	工作数据文件中的 N 行	58
缺失值处理	对缺失的定义	用户为因变量定义的缺失值作为缺失对待。
	使用的案例	统计量的计算基于这样的案例，此类案例针对用到的任何因变量或因子均不包含缺失值。
语法		EXAMINE VARIABLES=CD25Foxp3 BY group /PLOT BOXPLOT NPPLOT /COMPARE GROUPS /STATISTICS NONE /CINTERVAL 95 /MISSING LISTWISE /NOTOTAL.
资源	处理器时间	00 00:00:00.719
	已用时间	00 00:00:00.719
[数据集1]
group
案例处理摘要
	group	案例
		有效		缺失		合计
		N	百分比	N	百分比	N	百分比
CD25Foxp3	HC group	19	1	0	0	19	1
	oMG group	18	1	0	0	18	1
	gMG group	21	1	0	0	21	1
正态性检验
	group	Kolmogorov-Smirnova			Shapiro-Wilk
		统计量	df	Sig.	统计量	df	Sig.
CD25Foxp3	HC group	0.155588	19	.200*	0.947217	19	0.353984
	oMG group	0.138724	18	.200*	0.954271	18	0.49587
	gMG group	0.115246	21	.200*	0.952234	21	0.375136
a. Lilliefors 显著水平修正 *. 这是真实显著水平的下限。
CD25Foxp3
正态 Q-Q 图
反趋势正态 Q-Q 图
ONEWAY CD25Foxp3 BY group
/STATISTICS DESCRIPTIVES HOMOGENEITY WELCH
/PLOT MEANS
/MISSING ANALYSIS
/POSTHOC=TUKEY GH ALPHA(0.05).
单向
附注
创建的输出		16-1月-2022 22时00分08秒
注释
输入	活动的数据集	数据集1
	过滤器	<none>
	权重	<none>
	拆分文件	<none>
	工作数据文件中的 N 行	58
缺失值处理	缺失定义	用户定义的缺失值以缺失对待。
	使用的案例	每个分析的统计量都基于对于该分析中的任意变量都没有缺失数据的案例。
语法		ONEWAY CD25Foxp3 BY group /STATISTICS DESCRIPTIVES HOMOGENEITY WELCH /PLOT MEANS /MISSING ANALYSIS /POSTHOC=TUKEY GH ALPHA(0.05).
资源	处理器时间	00 00:00:00.125
	已用时间	00 00:00:00.123
[数据集1]
描述
CD25Foxp3
	N	均值	标准差	标准误	均值的 95% 置信区间		极小值	极大值
					下限	上限
HC group	19	5.58947	1.73874	0.398894	4.75143	6.42752	3.1	9.8
oMG group	18	4.32222	1.06138	0.250171	3.79441	4.85004	2.4	6.2
gMG group	21	3.17143	1.38027	0.301199	2.54314	3.79972	1.2	5.8
总数	58	4.32069	1.72695	0.22676	3.86661	4.77477	1.2	9.8
方差齐性检验
CD25Foxp3
Levene 统计量	df1	df2	显著性
2.81324	2	55	0.0686691
ANOVA
CD25Foxp3
	平方和	df	均方	F	显著性
组间	58.3233	2	29.1617	14.3625	9.5818e-06
组内	111.672	55	2.0304
总数	169.995	57
均值相等性的键壮性检验
CD25Foxp3
	统计量a	df1	df2	显著性
Welch	11.79	2	35.637	0.00011755
a. 渐近 F 分布。
在此之后检验
多重比较
因变量:CD25Foxp3
	(I) group	(J) group	均值差 (I-J)	标准误	显著性	95% 置信区间
						下限	上限
Tukey HSD	HC group	oMG group	1.2673*	0.468682	0.024321	0.138313	2.39619
		gMG group	2.4180*	0.451164	5.03856e-06	1.3313	3.50479
	oMG group	HC group	-1.2673*	0.468682	0.024321	-2.39619	-0.138313
		gMG group	1.1508*	0.457696	0.0389135	0.0483183	2.25327
	gMG group	HC group	-2.4180*	0.451164	5.03856e-06	-3.50479	-1.3313
		oMG group	-1.1508*	0.457696	0.0389135	-2.25327	-0.0483183
Games-Howell	HC group	oMG group	1.2673*	0.470852	0.030087	0.106524	2.42798
		gMG group	2.4180*	0.499838	7.93908e-05	1.19376	3.64233
	oMG group	HC group	-1.2673*	0.470852	0.030087	-2.42798	-0.106524
		gMG group	1.1508*	0.391544	0.0152861	0.194427	2.10716
	gMG group	HC group	-2.4180*	0.499838	7.93908e-05	-3.64233	-1.19376
		oMG group	-1.1508*	0.391544	0.0152861	-2.10716	-0.194427
*. 均值差的显著性水平为 0.05。
同类子集
CD25Foxp3
	group	N	alpha = 0.05 的子集
			1	2	3
Tukey HSDa,b	gMG group	21	3.17143
	oMG group	18		4.32222
	HC group	19			5.58947
	显著性		1	1	1
将显示同类子集中的组均值。
a. 将使用调和均值样本大小 = 19.255。 b. 组大小不相等。将使用组大小的调和均值。将不保证 I 类错误级别。
均值图
EXAMINE VARIABLES=rTreg BY group
/PLOT BOXPLOT NPPLOT
/COMPARE GROUPS
/STATISTICS NONE
/CINTERVAL 95
/MISSING LISTWISE
/NOTOTAL.
浏览
附注
创建的输出		16-1月-2022 22时00分19秒
注释
输入	活动的数据集	数据集1
	过滤器	<none>
	权重	<none>
	拆分文件	<none>
	工作数据文件中的 N 行	58
缺失值处理	对缺失的定义	用户为因变量定义的缺失值作为缺失对待。
	使用的案例	统计量的计算基于这样的案例，此类案例针对用到的任何因变量或因子均不包含缺失值。
语法		EXAMINE VARIABLES=rTreg BY group /PLOT BOXPLOT NPPLOT /COMPARE GROUPS /STATISTICS NONE /CINTERVAL 95 /MISSING LISTWISE /NOTOTAL.
资源	处理器时间	00 00:00:00.734
	已用时间	00 00:00:00.711
[数据集1]
group
案例处理摘要
	group	案例
		有效		缺失		合计
		N	百分比	N	百分比	N	百分比
rTreg	HC group	19	1	0	0	19	1
	oMG group	18	1	0	0	18	1
	gMG group	21	1	0	0	21	1
正态性检验
	group	Kolmogorov-Smirnova			Shapiro-Wilk
		统计量	df	Sig.	统计量	df	Sig.
rTreg	HC group	0.140606	19	.200*	0.933136	19	0.197781
	oMG group	0.169746	18	0.182837	0.937318	18	0.260588
	gMG group	0.199536	21	0.0286142	0.929974	21	0.137488
a. Lilliefors 显著水平修正 *. 这是真实显著水平的下限。
rTreg
正态 Q-Q 图
反趋势正态 Q-Q 图
EXAMINE VARIABLES=nsTreg BY group
/PLOT BOXPLOT NPPLOT
/COMPARE GROUPS
/STATISTICS NONE
/CINTERVAL 95
/MISSING LISTWISE
/NOTOTAL.
浏览
附注
创建的输出		16-1月-2022 22时00分36秒
注释
输入	活动的数据集	数据集1
	过滤器	<none>
	权重	<none>
	拆分文件	<none>
	工作数据文件中的 N 行	58
缺失值处理	对缺失的定义	用户为因变量定义的缺失值作为缺失对待。
	使用的案例	统计量的计算基于这样的案例，此类案例针对用到的任何因变量或因子均不包含缺失值。
语法		EXAMINE VARIABLES=nsTreg BY group /PLOT BOXPLOT NPPLOT /COMPARE GROUPS /STATISTICS NONE /CINTERVAL 95 /MISSING LISTWISE /NOTOTAL.
资源	处理器时间	00 00:00:00.735
	已用时间	00 00:00:00.708
[数据集1]
group
案例处理摘要
	group	案例
		有效		缺失		合计
		N	百分比	N	百分比	N	百分比
nsTreg	HC group	19	1	0	0	19	1
	oMG group	18	1	0	0	18	1
	gMG group	21	1	0	0	21	1
正态性检验
	group	Kolmogorov-Smirnova			Shapiro-Wilk
		统计量	df	Sig.	统计量	df	Sig.
nsTreg	HC group	0.11779	19	.200*	0.975346	19	0.875849
	oMG group	0.174531	18	0.152931	0.973887	18	0.866745
	gMG group	0.110273	21	.200*	0.95269	21	0.382516
a. Lilliefors 显著水平修正 *. 这是真实显著水平的下限。
nsTreg
正态 Q-Q 图
反趋势正态 Q-Q 图
ONEWAY rTreg BY group
/STATISTICS DESCRIPTIVES HOMOGENEITY WELCH
/PLOT MEANS
/MISSING ANALYSIS
/POSTHOC=TUKEY GH ALPHA(0.05).
单向
附注
创建的输出		16-1月-2022 22时01分03秒
注释
输入	活动的数据集	数据集1
	过滤器	<none>
	权重	<none>
	拆分文件	<none>
	工作数据文件中的 N 行	58
缺失值处理	缺失定义	用户定义的缺失值以缺失对待。
	使用的案例	每个分析的统计量都基于对于该分析中的任意变量都没有缺失数据的案例。
语法		ONEWAY rTreg BY group /STATISTICS DESCRIPTIVES HOMOGENEITY WELCH /PLOT MEANS /MISSING ANALYSIS /POSTHOC=TUKEY GH ALPHA(0.05).
资源	处理器时间	00 00:00:00.109
	已用时间	00 00:00:00.124
[数据集1]
描述
rTreg
	N	均值	标准差	标准误	均值的 95% 置信区间		极小值	极大值
					下限	上限
HC group	19	9.79474	4.01407	0.920891	7.86002	11.7295	4.7	17.4
oMG group	18	6.98889	2.71789	0.640613	5.63731	8.34046	2.9	11.3
gMG group	21	6.02381	2.06032	0.449598	5.08596	6.96165	2.8	10.4
总数	58	7.55862	3.37904	0.44369	6.67015	8.44709	2.8	17.4
方差齐性检验
rTreg
Levene 统计量	df1	df2	显著性
5.60327	2	55	0.00609815
ANOVA
rTreg
	平方和	df	均方	F	显著性
组间	150.315	2	75.1577	8.259	0.000730386
组内	500.505	55	9.1001
总数	650.821	57
均值相等性的键壮性检验
rTreg
	统计量a	df1	df2	显著性
Welch	6.68585	2	33.1953	0.00363176
a. 渐近 F 分布。
在此之后检验
多重比较
因变量:rTreg
	(I) group	(J) group	均值差 (I-J)	标准误	显著性	95% 置信区间
						下限	上限
Tukey HSD	HC group	oMG group	2.8058*	0.992227	0.0176497	0.415821	5.19587
		gMG group	3.7709*	0.955139	0.00065272	1.47024	6.07162
	oMG group	HC group	-2.8058*	0.992227	0.0176497	-5.19587	-0.415821
		gMG group	0.965079	0.968968	0.582505	-1.36892	3.29908
	gMG group	HC group	-3.7709*	0.955139	0.00065272	-6.07162	-1.47024
		oMG group	-0.965079	0.968968	0.582505	-3.29908	1.36892
Games-Howell	HC group	oMG group	2.8058*	1.1218	0.0454616	0.0481829	5.56351
		gMG group	3.7709*	1.02478	0.00294315	1.22596	6.31589
	oMG group	HC group	-2.8058*	1.1218	0.0454616	-5.56351	-0.0481829
		gMG group	0.965079	0.782639	0.443002	-0.959933	2.89009
	gMG group	HC group	-3.7709*	1.02478	0.00294315	-6.31589	-1.22596
		oMG group	-0.965079	0.782639	0.443002	-2.89009	0.959933
*. 均值差的显著性水平为 0.05。
同类子集
rTreg
	group	N	alpha = 0.05 的子集
			1	2
Tukey HSDa,b	gMG group	21	6.02381
	oMG group	18	6.98889
	HC group	19		9.79474
	显著性		0.584594	1
将显示同类子集中的组均值。
a. 将使用调和均值样本大小 = 19.255。 b. 组大小不相等。将使用组大小的调和均值。将不保证 I 类错误级别。
均值图
ONEWAY nsTreg BY group
/STATISTICS DESCRIPTIVES HOMOGENEITY WELCH
/PLOT MEANS
/MISSING ANALYSIS
/POSTHOC=TUKEY GH ALPHA(0.05).
单向
附注
创建的输出		16-1月-2022 22时01分41秒
注释
输入	活动的数据集	数据集1
	过滤器	<none>
	权重	<none>
	拆分文件	<none>
	工作数据文件中的 N 行	58
缺失值处理	缺失定义	用户定义的缺失值以缺失对待。
	使用的案例	每个分析的统计量都基于对于该分析中的任意变量都没有缺失数据的案例。
语法		ONEWAY nsTreg BY group /STATISTICS DESCRIPTIVES HOMOGENEITY WELCH /PLOT MEANS /MISSING ANALYSIS /POSTHOC=TUKEY GH ALPHA(0.05).
资源	处理器时间	00 00:00:00.125
	已用时间	00 00:00:00.122
[数据集1]
描述
nsTreg
	N	均值	标准差	标准误	均值的 95% 置信区间		极小值	极大值
					下限	上限
HC group	19	53.8895	10.1445	2.32731	49	58.779	33.9	73.3
oMG group	18	65.0222	7.00886	1.65201	61.5368	68.5076	51.7	77.5
gMG group	21	74.3381	8.03881	1.75421	70.6789	77.9973	61	87.8
总数	58	64.7483	11.9597	1.57038	61.6036	67.8929	33.9	87.8
方差齐性检验
nsTreg
Levene 统计量	df1	df2	显著性
1.55643	2	55	0.220032
ANOVA
nsTreg
	平方和	df	均方	F	显著性
组间	4172.97	2	2086.48	28.8336	2.72609e-09
组内	3979.96	55	72.3629
总数	8152.92	57
均值相等性的键壮性检验
nsTreg
	统计量a	df1	df2	显著性
Welch	24.547	2	35.8925	1.91373e-07
a. 渐近 F 分布。
在此之后检验
多重比较
因变量:nsTreg
	(I) group	(J) group	均值差 (I-J)	标准误	显著性	95% 置信区间
						下限	上限
Tukey HSD	HC group	oMG group	-11.1327*	2.79799	0.000591055	-17.8724	-4.39309
		gMG group	-20.4486*	2.6934	6.30495e-09	-26.9364	-13.9609
	oMG group	HC group	11.1327*	2.79799	0.000591055	4.39309	17.8724
		gMG group	-9.3159*	2.7324	0.00345832	-15.8975	-2.7342
	gMG group	HC group	20.4486*	2.6934	6.30495e-09	13.9609	26.9364
		oMG group	9.3159*	2.7324	0.00345832	2.7342	15.8975
Games-Howell	HC group	oMG group	-11.1327*	2.85403	0.00130585	-18.1453	-4.12022
		gMG group	-20.4486*	2.91438	1.25518e-07	-27.5873	-13.3099
	oMG group	HC group	11.1327*	2.85403	0.00130585	4.12022	18.1453
		gMG group	-9.3159*	2.40964	0.00122854	-15.1991	-3.43265
	gMG group	HC group	20.4486*	2.91438	1.25518e-07	13.3099	27.5873
		oMG group	9.3159*	2.40964	0.00122854	3.43265	15.1991
*. 均值差的显著性水平为 0.05。
同类子集
nsTreg
	group	N	alpha = 0.05 的子集
			1	2	3
Tukey HSDa,b	HC group	19	53.8895
	oMG group	18		65.0222
	gMG group	21			74.3381
	显著性		1	1	1
将显示同类子集中的组均值。
a. 将使用调和均值样本大小 = 19.255。 b. 组大小不相等。将使用组大小的调和均值。将不保证 I 类错误级别。
均值图
EXAMINE VARIABLES=aTreg BY group
/PLOT BOXPLOT NPPLOT
/COMPARE GROUPS
/STATISTICS NONE
/CINTERVAL 95
/MISSING LISTWISE
/NOTOTAL.
浏览
附注
创建的输出		16-1月-2022 22时02分16秒
注释
输入	活动的数据集	数据集1
	过滤器	<none>
	权重	<none>
	拆分文件	<none>
	工作数据文件中的 N 行	58
缺失值处理	对缺失的定义	用户为因变量定义的缺失值作为缺失对待。
	使用的案例	统计量的计算基于这样的案例，此类案例针对用到的任何因变量或因子均不包含缺失值。
语法		EXAMINE VARIABLES=aTreg BY group /PLOT BOXPLOT NPPLOT /COMPARE GROUPS /STATISTICS NONE /CINTERVAL 95 /MISSING LISTWISE /NOTOTAL.
资源	处理器时间	00 00:00:00.703
	已用时间	00 00:00:00.695
[数据集1]
group
案例处理摘要
	group	案例
		有效		缺失		合计
		N	百分比	N	百分比	N	百分比
aTreg	HC group	19	1	0	0	19	1
	oMG group	18	1	0	0	18	1
	gMG group	21	1	0	0	21	1
正态性检验
	group	Kolmogorov-Smirnova			Shapiro-Wilk
		统计量	df	Sig.	统计量	df	Sig.
aTreg	HC group	0.110587	19	.200*	0.956355	19	0.502898
	oMG group	0.145669	18	.200*	0.919274	18	0.125502
	gMG group	0.172193	21	0.10494	0.930156	21	0.138647
a. Lilliefors 显著水平修正 *. 这是真实显著水平的下限。
aTreg
正态 Q-Q 图
反趋势正态 Q-Q 图
ONEWAY aTreg BY group
/STATISTICS DESCRIPTIVES HOMOGENEITY WELCH
/PLOT MEANS
/MISSING ANALYSIS
/POSTHOC=TUKEY GH ALPHA(0.05).
单向
附注
创建的输出		16-1月-2022 22时02分26秒
注释
输入	活动的数据集	数据集1
	过滤器	<none>
	权重	<none>
	拆分文件	<none>
	工作数据文件中的 N 行	58
缺失值处理	缺失定义	用户定义的缺失值以缺失对待。
	使用的案例	每个分析的统计量都基于对于该分析中的任意变量都没有缺失数据的案例。
语法		ONEWAY aTreg BY group /STATISTICS DESCRIPTIVES HOMOGENEITY WELCH /PLOT MEANS /MISSING ANALYSIS /POSTHOC=TUKEY GH ALPHA(0.05).
资源	处理器时间	00 00:00:00.141
	已用时间	00 00:00:00.123
[数据集1]
描述
aTreg
	N	均值	标准差	标准误	均值的 95% 置信区间		极小值	极大值
					下限	上限
HC group	19	24.0737	7.95905	1.82593	20.2375	27.9098	11	37.3
oMG group	18	17.1833	6.91369	1.62957	13.7452	20.6214	8.2	29.7
gMG group	21	10	4.73001	1.03217	7.84693	12.1531	1.6	18.3
总数	58	16.8397	8.76506	1.15091	14.535	19.1443	1.6	37.3
方差齐性检验
aTreg
Levene 统计量	df1	df2	显著性
4.61459	2	55	0.0140389
ANOVA
aTreg
	平方和	df	均方	F	显著性
组间	1978.82	2	989.408	22.6713	6.59373e-08
组内	2400.28	55	43.6415
总数	4379.1	57
均值相等性的键壮性检验
aTreg
	统计量a	df1	df2	显著性
Welch	24.0857	2	33.2497	3.418e-07
a. 渐近 F 分布。
在此之后检验
多重比较
因变量:aTreg
	(I) group	(J) group	均值差 (I-J)	标准误	显著性	95% 置信区间
						下限	上限
Tukey HSD	HC group	oMG group	6.8904*	2.17289	0.00690647	1.6564	12.1243
		gMG group	14.0737*	2.09167	3.64011e-08	9.03537	19.112
	oMG group	HC group	-6.8904*	2.17289	0.00690647	-12.1243	-1.6564
		gMG group	7.1833*	2.12196	0.00371473	2.07207	12.2946
	gMG group	HC group	-14.0737*	2.09167	3.64011e-08	-19.112	-9.03537
		oMG group	-7.1833*	2.12196	0.00371473	-12.2946	-2.07207
Games-Howell	HC group	oMG group	6.8904*	2.44735	0.0212136	0.899119	12.8816
		gMG group	14.0737*	2.09748	7.2485e-07	8.89081	19.2566
	oMG group	HC group	-6.8904*	2.44735	0.0212136	-12.8816	-0.899119
		gMG group	7.1833*	1.92896	0.00232514	2.42259	11.9441
	gMG group	HC group	-14.0737*	2.09748	7.2485e-07	-19.2566	-8.89081
		oMG group	-7.1833*	1.92896	0.00232514	-11.9441	-2.42259
*. 均值差的显著性水平为 0.05。
同类子集
aTreg
	group	N	alpha = 0.05 的子集
			1	2	3
Tukey HSDa,b	gMG group	21	10
	oMG group	18		17.1833
	HC group	19			24.0737
	显著性		1	1	1
将显示同类子集中的组均值。
a. 将使用调和均值样本大小 = 19.255。 b. 组大小不相等。将使用组大小的调和均值。将不保证 I 类错误级别。
均值图
CROSSTABS
/TABLES=sex BY group
/FORMAT=AVALUE TABLES
/STATISTICS=CHISQ
/CELLS=EXPECTED
/COUNT ROUND CELL.
交叉表
附注
创建的输出		16-1月-2022 22时09分00秒
注释
输入	活动的数据集	数据集1
	过滤器	<none>
	权重	<none>
	拆分文件	<none>
	工作数据文件中的 N 行	58
缺失值处理	对缺失的定义	用户定义的缺失值被视为缺失。
	使用的案例	每个表的统计量基于各表内对指定范围内所有变量都具有有效数据的所有案例。
语法		CROSSTABS /TABLES=sex BY group /FORMAT=AVALUE TABLES /STATISTICS=CHISQ /CELLS=EXPECTED /COUNT ROUND CELL.
资源	处理器时间	00 00:00:00.000
	已用时间	00 00:00:00.001
	要求的维数	2
	可用单元格	174762
[数据集1]
案例处理摘要
	案例
	有效的		缺失		合计
	N	百分比	N	百分比	N	百分比
sex * group	58	1	0	0	58	1
sex* group 交叉制表
期望的计数
		group			合计
		HC group	oMG group	gMG group
sex	0	8.84483	8.37931	9.77586	27
	1	10.1552	9.62069	11.2241	31
合计		19	18	21	58
卡方检验
	值	df	渐进 Sig. (双侧)
Pearson 卡方	.047a	2	0.976855
似然比	0.0468935	2	0.976826
线性和线性组合	0.000470469	1	0.982695
有效案例中的 N	58
a. 0 单元格(.0%) 的期望计数少于 5。最小期望计数为 8.38。
CROSSTABS
/TABLES=sex BY group
/FORMAT=AVALUE TABLES
/STATISTICS=CHISQ
/CELLS=COUNT COLUMN BPROP
/COUNT ROUND CELL.
交叉表
附注
创建的输出		16-1月-2022 22时09分48秒
注释
输入	活动的数据集	数据集1
	过滤器	<none>
	权重	<none>
	拆分文件	<none>
	工作数据文件中的 N 行	58
缺失值处理	对缺失的定义	用户定义的缺失值被视为缺失。
	使用的案例	每个表的统计量基于各表内对指定范围内所有变量都具有有效数据的所有案例。
语法		CROSSTABS /TABLES=sex BY group /FORMAT=AVALUE TABLES /STATISTICS=CHISQ /CELLS=COUNT COLUMN BPROP /COUNT ROUND CELL.
资源	处理器时间	00 00:00:00.000
	已用时间	00 00:00:00.001
	要求的维数	2
	可用单元格	174762
[数据集1]
案例处理摘要
	案例
	有效的		缺失		合计
	N	百分比	N	百分比	N	百分比
sex * group	58	1	0	0	58	1
sex* group 交叉制表
			group			合计
			HC group	oMG group	gMG group
sex	0	计数	9a	8a	10a	27
		group 中的 %	0.473684	0.444444	0.47619	0.465517
	1	计数	10a	10a	11a	31
		group 中的 %	0.526316	0.555556	0.52381	0.534483
合计		计数	19	18	21	58
		group 中的 %	1	1	1	1
每个下标字母表示列 group 个类别的子集，其列比例在 .05 级别上彼此并无显著差异。
卡方检验
	值	df	渐进 Sig. (双侧)
Pearson 卡方	.047a	2	0.976855
似然比	0.0468935	2	0.976826
线性和线性组合	0.000470469	1	0.982695
有效案例中的 N	58
a. 0 单元格(.0%) 的期望计数少于 5。最小期望计数为 8.38。
